# Supplementary material for: A novel diagnostic four-gene signature for hepatocellular carcinoma based on artificial neural network: Development, validation, and drug screening
Source: Front Genet. 2022 Sep 28;13:942166. doi: 10.3389/fgene.2022.942166 (PMC9554094; doi:10.3389/fgene.2022.942166)
Supplement: Supplementary file 1 [file DataSheet1.ZIP]

Archive with 7 entries (6 files):
- Supplementary/
- Supplementary/Figure S1.tif
- __MACOSX/Supplementary/._Figure S1.tif
- Supplementary/Supplementary Talble 1.xls
- __MACOSX/Supplementary/._Supplementary Talble 1.xls
- Supplementary/Supplementary Table 2.xls
- __MACOSX/Supplementary/._Supplementary Table 2.xls
