# Supplementary material for: A novel diagnostic four-gene signature for hepatocellular carcinoma based on artificial neural network: Development, validation, and drug screening
Source: Front Genet. 2022 Sep 28;13:942166. doi: 10.3389/fgene.2022.942166 (PMC9554094; doi:10.3389/fgene.2022.942166)
Supplement: Supplementary file 1 [file DataSheet1.ZIP › Supplementary/Supplementary Table 2.xls]

id	GSM2711996_con	GSM2711997_con	GSM2711998_con	GSM2711999_con	GSM2712000_con	GSM2712001_con	GSM2712002_con	GSM2712003_con	GSM2723148_con	GSM2723149_con	GSM2723150_con	GSM2723151_con	GSM2723152_con	GSM2723153_con	GSM2723154_con	GSM2723155_con	GSM2723156_con	GSM2723157_con	GSM2723158_con	GSM2723159_con	GSM2723160_con	GSM2723161_con	GSM2723314_con	GSM2723315_con	GSM2723316_con	GSM2723317_con	GSM2723318_con	GSM2723319_con	GSM2723320_con	GSM2723321_con	GSM2723322_con	GSM2723323_con	GSM2723324_con	GSM2723325_con	GSM2723326_con	GSM2723327_con	GSM2723328_con	GSM2723329_con	GSM2723330_con	GSM2723331_con	GSM2723332_con	GSM2723333_con	GSM2723334_con	GSM2723335_con	GSM2723336_con	GSM2723337_con	GSM2723338_con	GSM2723339_con	GSM2723340_con
SPINK1	0	0	0	0	0	0	0	0	0	0	0	0	0	0	1	0	0	0	0	0	0	0	0	0	0	1	1	1	0	0	1	0	0	0	0	0	0	0	0	0	0	0	0	0	0	0	0	0	0
AKR1B10	0	0	0	0	0	0	0	1	0	0	0	0	0	0	0	0	0	0	0	0	0	0	1	0	0	1	0	0	0	0	1	0	0	0	0	1	1	0	1	1	0	0	0	0	0	0	0	1	0
MT1M	0	0	0	0	0	0	0	0	0	0	0	0	0	0	0	0	0	0	0	0	0	0	0	0	0	1	0	0	0	0	0	0	0	0	0	0	1	0	0	0	0	0	0	0	0	0	0	0	1
SLCO1B3	0	0	0	0	0	0	0	0	0	0	0	0	0	0	0	0	0	0	0	0	0	0	0	0	0	1	0	0	0	0	0	0	0	0	0	0	1	0	0	0	0	0	0	0	0	0	0	0	1
[truncated: 456 more columns]
